# Supplementary material for: Biosensing Chlorpyrifos in Environmental Water Samples by a Newly Developed Carbon Nanoparticle-Based Indirect Lateral Flow Assay
Source: Biosensors (Basel). 2022 Sep 7;12(9):735. doi: 10.3390/bios12090735 (PMC9496275; doi:10.3390/bios12090735)
Supplement: Supplementary file 1 [file biosensors-12-00735-s001.zip]

Archive with 1 entries (1 files):
- biosensors-1863095-supplementary.pdf
